# Supplementary material for: Synthesis of Highly Porous Lignin-Sulfonate Sulfur-Doped Carbon for Efficient Adsorption of Sodium Diclofenac and Synthetic Effluents
Source: Nanomaterials (Basel). 2024 Aug 22;14(16):1374. doi: 10.3390/nano14161374 (PMC11357084; doi:10.3390/nano14161374)
Supplement: Supplementary file 1 [file nanomaterials-14-01374-s001.zip]

Archive with 1 entries (1 files):
- nanomaterials-3118144-supplementary.pdf
